# Supplementary material for: Extracellular vesicle miRNA predict FDG‐PET status in patients with classical Hodgkin Lymphoma
Source: J Extracell Vesicles. 2021 Jul 15;10(9):e12121. doi: 10.1002/jev2.12121 (PMC8282992; doi:10.1002/jev2.12121)
Supplement: Supplementary file 2 — Supporting information. [file JEV2-10-e12121-s002.xlsx]

## Sheet: Figure 1A DE_AD_vs_CR
	genes	logFC	logCPM	PValue	FDR
hsa-miR-203a-3p	hsa-miR-203a-3p	3.76427	9.3805	2.45903e-13	8.77874e-11
hsa-miR-7975	hsa-miR-7975	3.12653	6.77736	8.75886e-09	1.56346e-06
hsa-miR-30b-3p	hsa-miR-30b-3p	-2.70602	4.87994	6.89874e-07	8.2095e-05
hsa-miR-150-5p	hsa-miR-150-5p	2.33089	12.5288	9.44122e-07	8.42629e-05
hsa-miR-10b-5p	hsa-miR-10b-5p	2.27682	12.2164	1.60925e-06	0.0001149
hsa-miR-3679-5p	hsa-miR-3679-5p	-2.57573	4.10728	1.17323e-05	0.000698069
hsa-miR-1908-5p	hsa-miR-1908-5p	-1.99058	6.965	2.72002e-05	0.00138721
hsa-miR-432-5p	hsa-miR-432-5p	-1.88927	8.91971	3.94751e-05	0.00176158
hsa-miR-4732-3p	hsa-miR-4732-3p	1.93248	7.38733	5.31006e-05	0.00210632
hsa-miR-483-3p	hsa-miR-483-3p	2.12926	5.61748	6.5408e-05	0.00233506
hsa-miR-664b-5p	hsa-miR-664b-5p	-2.40715	4.52919	0.000101037	0.0032791
hsa-miR-23a-5p	hsa-miR-23a-5p	-1.8185	6.50753	0.000124384	0.00370044
hsa-miR-125a-3p	hsa-miR-125a-3p	-2.11034	4.13502	0.000250738	0.00652793
hsa-miR-382-5p	hsa-miR-382-5p	-2.05865	4.61217	0.000272952	0.00652793
hsa-miR-99a-5p	hsa-miR-99a-5p	2.07211	3.8991	0.000274283	0.00652793
hsa-miR-4516	hsa-miR-4516	1.8062	5.34739	0.000442064	0.00986354
hsa-miR-150-3p	hsa-miR-150-3p	1.8049	5.29089	0.00055295	0.0116119
hsa-miR-629-5p	hsa-miR-629-5p	-1.65234	5.77619	0.000597701	0.0118544
hsa-miR-6765-3p	hsa-miR-6765-3p	1.81969	5.52526	0.000705625	0.0132583
hsa-miR-144-3p	hsa-miR-144-3p	1.5464	10.1125	0.000867255	0.0154805
hsa-miR-4758-5p	hsa-miR-4758-5p	1.57738	8.01882	0.000924394	0.0157147
hsa-miR-144-5p	hsa-miR-144-5p	1.51158	9.6422	0.00109408	0.0177539
hsa-miR-760	hsa-miR-760	-1.58134	5.32856	0.00116787	0.0181274
hsa-miR-30a-5p	hsa-miR-30a-5p	1.49374	10.9495	0.00123145	0.0183178
hsa-miR-451a	hsa-miR-451a	1.42893	12.3709	0.00190011	0.0271335
hsa-miR-190a-5p	hsa-miR-190a-5p	-1.70951	3.99014	0.00216639	0.0297462
hsa-miR-485-3p	hsa-miR-485-3p	-1.44002	5.76461	0.00264107	0.034358
hsa-miR-654-5p	hsa-miR-654-5p	-1.36885	6.03733	0.00277243	0.034358
hsa-miR-493-5p	hsa-miR-493-5p	-1.40749	6.21114	0.00279099	0.034358
hsa-miR-10a-5p	hsa-miR-10a-5p	1.3629	11.0347	0.00304193	0.036199
hsa-miR-628-5p	hsa-miR-628-5p	-1.59736	4.3767	0.00320999	0.0369666
hsa-miR-134-5p	hsa-miR-134-5p	-1.34187	7.37442	0.00333579	0.0372149
hsa-miR-574-5p	hsa-miR-574-5p	-1.32977	7.75818	0.00385111	0.0416621
hsa-let-7b-5p	hsa-let-7b-5p	-1.19328	14.2377	0.00781377	0.0820446
hsa-miR-98-5p	hsa-miR-98-5p	-1.17804	11.3072	0.00869662	0.0850013
hsa-miR-30a-3p	hsa-miR-30a-3p	1.2571	6.22614	0.00872914	0.0850013
hsa-let-7g-5p	hsa-let-7g-5p	-1.1749	13.1771	0.00880966	0.0850013
hsa-let-7a-5p	hsa-let-7a-5p	-1.15815	13.997	0.00978762	0.0919521
hsa-miR-100-5p	hsa-miR-100-5p	1.3871	5.05849	0.0102859	0.0923418
hsa-miR-183-5p	hsa-miR-183-5p	1.23541	5.72474	0.0103464	0.0923418
hsa-miR-125b-2-3p	hsa-miR-125b-2-3p	1.43916	3.76697	0.0109011	0.0949193
hsa-miR-664a-5p	hsa-miR-664a-5p	-1.40129	4.59168	0.0139679	0.118727
hsa-miR-320b	hsa-miR-320b	1.12776	8.04989	0.0146261	0.120557
hsa-miR-4732-5p	hsa-miR-4732-5p	1.39316	3.82583	0.0148586	0.120557
hsa-miR-6734-5p	hsa-miR-6734-5p	-1.43971	4.08006	0.0157919	0.125283
hsa-miR-409-3p	hsa-miR-409-3p	-1.06612	9.15757	0.0177806	0.135166
hsa-let-7e-5p	hsa-let-7e-5p	-1.06199	11.7423	0.0177949	0.135166
hsa-miR-2110	hsa-miR-2110	-1.12201	5.48894	0.0189023	0.138476
hsa-miR-4488	hsa-miR-4488	1.13364	4.2587	0.0190064	0.138476
hsa-miR-15a-5p	hsa-miR-15a-5p	1.05594	10.7346	0.0206695	0.146019
hsa-miR-10527-5p	hsa-miR-10527-5p	-1.11348	4.9171	0.0208598	0.146019
hsa-miR-221-3p	hsa-miR-221-3p	-1.01143	11.9193	0.0238129	0.16119
hsa-miR-127-3p	hsa-miR-127-3p	-1.01102	11.137	0.0239302	0.16119
hsa-miR-486-5p	hsa-miR-486-5p	1.02126	17.5978	0.0247238	0.163452
hsa-miR-6721-5p	hsa-miR-6721-5p	-1.03474	4.02384	0.0268084	0.174011
hsa-miR-431-5p	hsa-miR-431-5p	-0.998026	7.25453	0.0274767	0.175164
hsa-miR-433-3p	hsa-miR-433-3p	-1.01025	6.36491	0.0295418	0.185025
hsa-miR-32-5p	hsa-miR-32-5p	1.13776	4.87957	0.0308924	0.190148
hsa-miR-15b-3p	hsa-miR-15b-3p	1.0366	4.96152	0.0329729	0.199514
hsa-miR-4687-5p	hsa-miR-4687-5p	-0.945109	4.26317	0.0350118	0.20832
hsa-miR-485-5p	hsa-miR-485-5p	-0.965399	6.56887	0.0360315	0.210873
hsa-miR-16-2-3p	hsa-miR-16-2-3p	0.962662	8.43003	0.0367559	0.211643
hsa-miR-532-5p	hsa-miR-532-5p	0.953676	8.08526	0.0380389	0.215554
hsa-miR-494-3p	hsa-miR-494-3p	-1.01177	4.12613	0.0392617	0.219007
hsa-miR-654-3p	hsa-miR-654-3p	-0.921822	8.44564	0.0405352	0.222632
hsa-miR-3138	hsa-miR-3138	-1.01898	4.78797	0.0468224	0.253267
hsa-miR-136-3p	hsa-miR-136-3p	-0.925611	6.04978	0.047983	0.255553
hsa-miR-323a-3p	hsa-miR-323a-3p	-0.920531	5.80674	0.0498552	0.255553
hsa-miR-22-5p	hsa-miR-22-5p	-0.942168	3.90518	0.049874	0.255553
hsa-let-7d-5p	hsa-let-7d-5p	-0.874556	12.9141	0.0501084	0.255553
hsa-miR-193a-5p	hsa-miR-193a-5p	-0.9975	4.56456	0.057109	0.287154
hsa-miR-194-5p	hsa-miR-194-5p	0.91853	5.05128	0.0598343	0.296678
hsa-miR-532-3p	hsa-miR-532-3p	1.09279	4.03094	0.0608338	0.297502
hsa-miR-204-5p	hsa-miR-204-5p	0.883125	5.82088	0.062596	0.301983
hsa-miR-5193	hsa-miR-5193	-0.908138	3.60092	0.0640605	0.304928
hsa-miR-6813-5p	hsa-miR-6813-5p	-0.935294	4.49561	0.0662067	0.310997
hsa-miR-6735-5p	hsa-miR-6735-5p	-0.97885	3.95235	0.0671721	0.311434
hsa-miR-1246	hsa-miR-1246	1.06427	3.82836	0.0732918	0.335451
hsa-miR-381-3p	hsa-miR-381-3p	-0.802871	8.20719	0.0750762	0.335709
hsa-miR-636	hsa-miR-636	0.981526	3.64621	0.0752289	0.335709
hsa-miR-550a-3p	hsa-miR-550a-3p	0.869785	4.92473	0.0829484	0.365526
hsa-miR-7706	hsa-miR-7706	0.813301	5.65204	0.0839608	0.365526
hsa-miR-4454	hsa-miR-4454	0.824988	5.30854	0.0849823	0.365526
hsa-miR-192-5p	hsa-miR-192-5p	0.779942	9.14263	0.0874409	0.371624
hsa-miR-410-3p	hsa-miR-410-3p	-0.76362	7.9952	0.0902738	0.375032
hsa-miR-6842-3p	hsa-miR-6842-3p	-0.839681	4.81921	0.090344	0.375032
hsa-miR-4286	hsa-miR-4286	-0.778312	5.07891	0.0943423	0.387129
hsa-miR-98-3p	hsa-miR-98-3p	-0.744629	4.08548	0.101271	0.406484
hsa-miR-766-5p	hsa-miR-766-5p	-0.943398	3.9207	0.101336	0.406484
hsa-miR-146a-5p	hsa-miR-146a-5p	-0.717948	11.167	0.107257	0.425452
hsa-miR-20a-5p	hsa-miR-20a-5p	-0.717709	9.05363	0.109697	0.426108
hsa-miR-2277-5p	hsa-miR-2277-5p	0.847194	4.22495	0.109809	0.426108
hsa-miR-320a-3p	hsa-miR-320a-3p	-0.706373	13.4389	0.112724	0.432716
hsa-miR-7849-3p	hsa-miR-7849-3p	-0.715363	4.96961	0.115768	0.43524
hsa-miR-363-3p	hsa-miR-363-3p	0.723985	7.87146	0.11582	0.43524
hsa-miR-378a-3p	hsa-miR-378a-3p	0.705458	10.0354	0.119726	0.442522
hsa-miR-942-5p	hsa-miR-942-5p	-0.747896	4.93006	0.123349	0.442522
hsa-miR-30c-1-3p	hsa-miR-30c-1-3p	-0.704816	5.97321	0.123384	0.442522
hsa-miR-197-3p	hsa-miR-197-3p	-0.693521	8.30006	0.12357	0.442522
hsa-miR-19a-3p	hsa-miR-19a-3p	0.738838	6.36813	0.125207	0.442522
hsa-miR-378c	hsa-miR-378c	0.798259	4.86456	0.12538	0.442522
hsa-miR-424-3p	hsa-miR-424-3p	0.725979	6.12054	0.126435	0.442522
hsa-miR-185-5p	hsa-miR-185-5p	-0.770523	5.16515	0.127862	0.443171
hsa-miR-7704	hsa-miR-7704	0.792125	5.60062	0.131558	0.451597
hsa-miR-1260b	hsa-miR-1260b	-0.672372	9.50472	0.132887	0.451814
hsa-miR-6852-5p	hsa-miR-6852-5p	-0.672367	9.12728	0.134347	0.452472
hsa-miR-4508	hsa-miR-4508	0.692932	6.48817	0.135755	0.452939
hsa-miR-335-3p	hsa-miR-335-3p	-0.67921	6.91252	0.140617	0.463089
hsa-miR-889-3p	hsa-miR-889-3p	-0.707371	5.87743	0.142109	0.463089
hsa-miR-210-3p	hsa-miR-210-3p	0.677125	6.8828	0.144233	0.463089
hsa-miR-182-5p	hsa-miR-182-5p	0.659945	10.536	0.144731	0.463089
hsa-miR-3960	hsa-miR-3960	0.696981	6.635	0.145283	0.463089
hsa-miR-424-5p	hsa-miR-424-5p	0.859563	3.86224	0.14997	0.470101
hsa-miR-151b	hsa-miR-151b	0.668604	7.24713	0.150321	0.470101
hsa-miR-539-3p	hsa-miR-539-3p	-0.756555	3.7673	0.151433	0.470101
hsa-miR-548e-5p	hsa-miR-548e-5p	0.740459	4.2193	0.153329	0.471885
hsa-miR-324-3p	hsa-miR-324-3p	0.673331	6.1723	0.157767	0.481392
hsa-miR-584-5p	hsa-miR-584-5p	-0.624325	12.1649	0.160762	0.486374
hsa-miR-1185-1-3p	hsa-miR-1185-1-3p	-0.679685	4.49933	0.167392	0.499232
hsa-miR-939-5p	hsa-miR-939-5p	-0.654136	4.70207	0.167809	0.499232
hsa-miR-19b-3p	hsa-miR-19b-3p	0.64472	6.94967	0.173751	0.512636
hsa-miR-1301-3p	hsa-miR-1301-3p	-0.638335	5.96902	0.175448	0.5134
hsa-miR-199b-3p	hsa-miR-199b-3p	-0.593464	10.1546	0.18343	0.532394
hsa-miR-199a-3p	hsa-miR-199a-3p	-0.591224	10.1956	0.18503	0.532706
hsa-miR-152-3p	hsa-miR-152-3p	-0.61226	6.79034	0.187269	0.534841
hsa-miR-625-5p	hsa-miR-625-5p	-0.599534	7.59953	0.188909	0.535243
hsa-miR-340-3p	hsa-miR-340-3p	-0.617239	5.82786	0.190443	0.535338
hsa-miR-454-3p	hsa-miR-454-3p	-0.597122	6.79043	0.193418	0.539454
hsa-miR-625-3p	hsa-miR-625-3p	-0.577863	7.49112	0.205595	0.568972
hsa-miR-744-5p	hsa-miR-744-5p	-0.559535	13.1277	0.208208	0.571772
hsa-miR-660-5p	hsa-miR-660-5p	0.592637	6.58641	0.215515	0.58732
hsa-miR-99b-3p	hsa-miR-99b-3p	-0.587416	4.42501	0.217541	0.58835
hsa-miR-106b-5p	hsa-miR-106b-5p	0.553675	8.46051	0.224938	0.60378
hsa-miR-11400	hsa-miR-11400	-0.534409	7.92946	0.23653	0.630157
hsa-miR-27a-3p	hsa-miR-27a-3p	0.53059	10.3623	0.241803	0.633285
hsa-miR-151a-5p	hsa-miR-151a-5p	-0.518819	12.7526	0.243033	0.633285
hsa-miR-224-5p	hsa-miR-224-5p	-0.532461	7.16528	0.243661	0.633285
hsa-miR-2355-5p	hsa-miR-2355-5p	-0.559287	4.76005	0.245553	0.633285
hsa-miR-501-3p	hsa-miR-501-3p	0.526342	5.34205	0.247744	0.633285
hsa-miR-93-3p	hsa-miR-93-3p	0.52552	5.10383	0.248347	0.633285
hsa-miR-5189-5p	hsa-miR-5189-5p	-0.525105	6.72084	0.254	0.64041
hsa-miR-342-5p	hsa-miR-342-5p	0.517056	8.23298	0.257036	0.64041
hsa-miR-411-5p	hsa-miR-411-5p	-0.507656	8.31629	0.257768	0.64041
hsa-miR-4662a-5p	hsa-miR-4662a-5p	-0.723652	3.71988	0.258316	0.64041
hsa-miR-375-3p	hsa-miR-375-3p	0.473791	4.06247	0.261416	0.643625
hsa-miR-1285-3p	hsa-miR-1285-3p	0.519464	5.32632	0.270149	0.656356
hsa-let-7c-5p	hsa-let-7c-5p	-0.495757	8.79064	0.270264	0.656356
hsa-miR-12136	hsa-miR-12136	-0.483177	6.39756	0.276668	0.661207
hsa-miR-148a-5p	hsa-miR-148a-5p	-0.504516	6.64145	0.277453	0.661207
hsa-miR-6847-5p	hsa-miR-6847-5p	-0.517266	4.31654	0.277818	0.661207
hsa-miR-326	hsa-miR-326	-0.488536	6.87904	0.280191	0.662439
hsa-miR-16-5p	hsa-miR-16-5p	0.47799	12.9753	0.289445	0.667253
hsa-miR-628-3p	hsa-miR-628-3p	-0.51389	5.88359	0.289518	0.667253
hsa-miR-369-5p	hsa-miR-369-5p	-0.541965	4.77979	0.291255	0.667253
hsa-miR-323b-3p	hsa-miR-323b-3p	-0.493448	6.07029	0.293521	0.667253
hsa-miR-1273h-5p	hsa-miR-1273h-5p	-0.49632	6.4871	0.295535	0.667253
hsa-miR-483-5p	hsa-miR-483-5p	0.574334	4.86436	0.301047	0.667253
hsa-miR-374b-3p	hsa-miR-374b-3p	-0.6426	4.02537	0.301278	0.667253
hsa-miR-181d-5p	hsa-miR-181d-5p	-0.482871	6.44871	0.302714	0.667253
hsa-miR-5189-3p	hsa-miR-5189-3p	-0.538856	4.17058	0.303399	0.667253
hsa-miR-590-3p	hsa-miR-590-3p	-0.457137	4.43435	0.30374	0.667253
hsa-miR-4326	hsa-miR-4326	0.499828	4.43757	0.304059	0.667253
hsa-miR-652-3p	hsa-miR-652-3p	-0.465054	7.5208	0.304656	0.667253
hsa-miR-26b-5p	hsa-miR-26b-5p	-0.446132	12.7142	0.314975	0.682835
hsa-miR-450b-5p	hsa-miR-450b-5p	0.506543	4.50698	0.315596	0.682835
hsa-miR-3196	hsa-miR-3196	-0.424403	5.29016	0.32006	0.688323
hsa-miR-25-3p	hsa-miR-25-3p	0.443827	11.9517	0.325414	0.691748
hsa-miR-4443	hsa-miR-4443	0.476062	4.40093	0.325528	0.691748
hsa-miR-215-5p	hsa-miR-215-5p	0.502527	4.00311	0.328361	0.693639
hsa-miR-130b-5p	hsa-miR-130b-5p	-0.4398	7.96695	0.331698	0.696565
hsa-miR-222-3p	hsa-miR-222-3p	-0.417853	13.0187	0.346307	0.71509
hsa-miR-29a-3p	hsa-miR-29a-3p	0.428163	8.30037	0.350042	0.71509
hsa-miR-361-3p	hsa-miR-361-3p	0.428965	7.784	0.351535	0.71509
hsa-miR-548j-5p	hsa-miR-548j-5p	-0.487902	4.8076	0.352609	0.71509
hsa-miR-10399-3p	hsa-miR-10399-3p	-0.470431	5.28466	0.353318	0.71509
hsa-miR-3161	hsa-miR-3161	-0.417265	4.128	0.353542	0.71509
hsa-miR-5010-5p	hsa-miR-5010-5p	0.426039	7.17592	0.356482	0.71509
hsa-miR-320c	hsa-miR-320c	0.445049	5.96992	0.356543	0.71509
hsa-miR-3158-3p	hsa-miR-3158-3p	0.505293	3.94657	0.359624	0.71724
hsa-miR-24-2-5p	hsa-miR-24-2-5p	0.440964	5.67144	0.363736	0.717587
hsa-miR-27b-5p	hsa-miR-27b-5p	-0.434729	5.51438	0.363819	0.717587
hsa-miR-181c-3p	hsa-miR-181c-3p	-0.410945	6.75481	0.372501	0.730674
hsa-miR-197-5p	hsa-miR-197-5p	-0.601523	4.04758	0.374583	0.730745
hsa-miR-361-5p	hsa-miR-361-5p	-0.405577	6.68865	0.377684	0.732789
hsa-miR-5100	hsa-miR-5100	0.626985	4.14415	0.385382	0.739495
hsa-miR-1260a	hsa-miR-1260a	-0.390434	8.53374	0.385626	0.739495
hsa-let-7i-5p	hsa-let-7i-5p	-0.383258	13.8253	0.387354	0.739495
hsa-miR-181c-5p	hsa-miR-181c-5p	-0.381254	7.8518	0.394597	0.749314
hsa-miR-106b-3p	hsa-miR-106b-3p	0.381321	9.61858	0.399142	0.753935
hsa-miR-627-5p	hsa-miR-627-5p	0.42065	4.09151	0.405707	0.762303
hsa-miR-1843	hsa-miR-1843	-0.374587	7.295	0.411128	0.768443
hsa-miR-101-3p	hsa-miR-101-3p	0.369119	10.4434	0.414857	0.771375
hsa-miR-671-3p	hsa-miR-671-3p	-0.360526	9.14717	0.42158	0.779814
hsa-miR-148a-3p	hsa-miR-148a-3p	-0.352904	12.5447	0.426091	0.784095
hsa-miR-378d	hsa-miR-378d	0.364631	4.94321	0.430915	0.788905
hsa-miR-146b-3p	hsa-miR-146b-3p	-0.387018	5.70831	0.436578	0.795195
hsa-miR-1538	hsa-miR-1538	-0.40329	5.11358	0.443079	0.801214
hsa-miR-25-5p	hsa-miR-25-5p	-0.37332	6.1362	0.444424	0.801214
hsa-miR-148b-3p	hsa-miR-148b-3p	-0.337642	11.3775	0.446615	0.801214
hsa-let-7b-3p	hsa-let-7b-3p	0.359705	5.59698	0.451459	0.805855
hsa-miR-548e-3p	hsa-miR-548e-3p	0.284151	4.0939	0.455069	0.808256
hsa-miR-335-5p	hsa-miR-335-5p	-0.334748	7.15448	0.459327	0.811254
hsa-miR-132-3p	hsa-miR-132-3p	0.348808	5.63719	0.461301	0.811254
hsa-miR-128-1-5p	hsa-miR-128-1-5p	-0.376371	4.25662	0.466007	0.815513
hsa-miR-487b-3p	hsa-miR-487b-3p	-0.361053	6.09167	0.471583	0.819274
hsa-miR-99b-5p	hsa-miR-99b-5p	-0.319368	9.57809	0.472746	0.819274
hsa-miR-185-3p	hsa-miR-185-3p	-0.327909	6.57638	0.481408	0.830255
hsa-miR-26a-5p	hsa-miR-26a-5p	-0.307651	14.6535	0.486983	0.835831
hsa-miR-370-3p	hsa-miR-370-3p	-0.324168	5.78544	0.49299	0.839546
hsa-miR-223-3p	hsa-miR-223-3p	-0.302364	10.1222	0.495384	0.839546
hsa-miR-500a-3p	hsa-miR-500a-3p	0.303243	6.77047	0.496202	0.839546
hsa-miR-4433b-3p	hsa-miR-4433b-3p	-0.298554	11.1344	0.501672	0.844796
hsa-miR-342-3p	hsa-miR-342-3p	0.295922	8.93177	0.514125	0.857994
hsa-miR-340-5p	hsa-miR-340-5p	-0.289329	10.1114	0.514316	0.857994
hsa-miR-505-3p	hsa-miR-505-3p	-0.299516	4.8391	0.524431	0.867398
hsa-miR-454-5p	hsa-miR-454-5p	-0.310495	5.8573	0.524812	0.867398
hsa-miR-199a-5p	hsa-miR-199a-5p	-0.29627	6.76684	0.52771	0.867929
hsa-miR-17-5p	hsa-miR-17-5p	-0.274096	10.0322	0.537416	0.867929
hsa-miR-20b-5p	hsa-miR-20b-5p	0.285082	5.26502	0.539846	0.867929
hsa-miR-24-3p	hsa-miR-24-3p	-0.290246	6.16474	0.540235	0.867929
hsa-miR-338-3p	hsa-miR-338-3p	0.312682	5.31541	0.540815	0.867929
hsa-miR-181a-2-3p	hsa-miR-181a-2-3p	-0.271417	7.91258	0.5451	0.867929
hsa-let-7f-5p	hsa-let-7f-5p	-0.267096	14.4307	0.545793	0.867929
hsa-miR-21-5p	hsa-miR-21-5p	-0.262871	14.4347	0.552041	0.867929
hsa-miR-4448	hsa-miR-4448	-0.284032	4.70487	0.552514	0.867929
hsa-miR-6511a-3p	hsa-miR-6511a-3p	0.290174	4.40152	0.554381	0.867929
hsa-miR-4746-5p	hsa-miR-4746-5p	0.236145	3.97845	0.558599	0.867929
hsa-miR-320d	hsa-miR-320d	0.323074	4.01937	0.558947	0.867929
hsa-miR-30d-3p	hsa-miR-30d-3p	-0.263472	5.68981	0.559994	0.867929
hsa-miR-139-5p	hsa-miR-139-5p	0.268804	6.72142	0.561466	0.867929
hsa-miR-4433b-5p	hsa-miR-4433b-5p	-0.257153	11.9159	0.561601	0.867929
hsa-miR-1307-3p	hsa-miR-1307-3p	-0.255456	9.85252	0.565769	0.869087
hsa-miR-21-3p	hsa-miR-21-3p	-0.251663	9.73645	0.570861	0.869087
hsa-miR-3120-3p	hsa-miR-3120-3p	-0.276891	5.36657	0.577501	0.869087
hsa-miR-143-3p	hsa-miR-143-3p	-0.245648	11.6426	0.578369	0.869087
hsa-miR-107	hsa-miR-107	0.249051	10.335	0.583207	0.869087
hsa-miR-29c-3p	hsa-miR-29c-3p	0.264096	7.16018	0.585803	0.869087
hsa-miR-148b-5p	hsa-miR-148b-5p	-0.238835	6.90327	0.586443	0.869087
hsa-miR-92b-3p	hsa-miR-92b-3p	0.245326	12.5148	0.587202	0.869087
hsa-miR-18a-5p	hsa-miR-18a-5p	0.258846	6.24823	0.587484	0.869087
hsa-miR-181b-5p	hsa-miR-181b-5p	0.244279	9.12277	0.591592	0.869087
hsa-miR-490-3p	hsa-miR-490-3p	0.250647	5.57522	0.594029	0.869087
hsa-miR-1277-5p	hsa-miR-1277-5p	-0.208674	5.92588	0.59769	0.869087
hsa-miR-28-5p	hsa-miR-28-5p	-0.233539	9.50718	0.600405	0.869087
hsa-miR-6511b-3p	hsa-miR-6511b-3p	-0.284027	4.53082	0.601769	0.869087
hsa-miR-877-5p	hsa-miR-877-5p	-0.231579	10.4747	0.601814	0.869087
hsa-miR-6741-3p	hsa-miR-6741-3p	-0.246041	6.26234	0.603819	0.869087
hsa-miR-223-5p	hsa-miR-223-5p	-0.242495	7.17025	0.604045	0.869087
hsa-miR-1306-3p	hsa-miR-1306-3p	-0.294806	4.11374	0.60617	0.869087
hsa-miR-4485-3p	hsa-miR-4485-3p	0.39265	4.30535	0.63555	0.90178
hsa-miR-191-5p	hsa-miR-191-5p	-0.20864	15.3478	0.636131	0.90178
hsa-miR-7977	hsa-miR-7977	-0.220826	4.78949	0.638633	0.90178
hsa-miR-130a-3p	hsa-miR-130a-3p	-0.206341	10.3884	0.641133	0.90178
hsa-miR-140-5p	hsa-miR-140-5p	-0.174774	4.61796	0.641603	0.90178
hsa-miR-3177-3p	hsa-miR-3177-3p	-0.255005	4.71343	0.647626	0.906677
hsa-miR-28-3p	hsa-miR-28-3p	-0.199641	12.2793	0.650867	0.907269
hsa-miR-181a-3p	hsa-miR-181a-3p	0.202282	8.04487	0.655619	0.907269
hsa-miR-3605-5p	hsa-miR-3605-5p	0.17214	3.49043	0.661752	0.907269
hsa-miR-199b-5p	hsa-miR-199b-5p	-0.242627	3.76889	0.662801	0.907269
hsa-miR-4446-3p	hsa-miR-4446-3p	-0.192564	10.2162	0.664588	0.907269
hsa-miR-196b-5p	hsa-miR-196b-5p	-0.231133	4.74779	0.666292	0.907269
hsa-let-7d-3p	hsa-let-7d-3p	-0.189716	10.2087	0.667761	0.907269
hsa-miR-493-3p	hsa-miR-493-3p	-0.260168	4.82087	0.668714	0.907269
hsa-miR-145-5p	hsa-miR-145-5p	0.188467	5.51393	0.671923	0.907269
hsa-miR-221-5p	hsa-miR-221-5p	-0.196364	5.79873	0.675607	0.907269
hsa-miR-486-3p	hsa-miR-486-3p	0.189086	11.0237	0.676004	0.907269
hsa-miR-92a-3p	hsa-miR-92a-3p	0.183168	17.2113	0.685988	0.917219
hsa-miR-1304-3p	hsa-miR-1304-3p	-0.183121	7.19406	0.691305	0.917693
hsa-miR-10401-3p	hsa-miR-10401-3p	-0.260571	4.5568	0.692633	0.917693
hsa-miR-155-5p	hsa-miR-155-5p	0.177197	8.49903	0.696763	0.917693
hsa-miR-497-5p	hsa-miR-497-5p	-0.154389	5.2916	0.696981	0.917693
hsa-miR-374a-3p	hsa-miR-374a-3p	-0.181121	6.82993	0.699195	0.917693
hsa-miR-758-3p	hsa-miR-758-3p	-0.147219	5.06526	0.704231	0.919946
hsa-miR-548k	hsa-miR-548k	0.154608	5.78394	0.706065	0.919946
hsa-miR-766-3p	hsa-miR-766-3p	-0.188403	5.52057	0.710998	0.922213
hsa-miR-330-3p	hsa-miR-330-3p	-0.173186	7.02739	0.712971	0.922213
hsa-miR-30e-3p	hsa-miR-30e-3p	-0.159598	9.1911	0.720203	0.928202
hsa-miR-664a-3p	hsa-miR-664a-3p	-0.151851	5.05493	0.730337	0.928202
hsa-miR-142-5p	hsa-miR-142-5p	0.156613	13.1269	0.730377	0.928202
hsa-miR-324-5p	hsa-miR-324-5p	-0.201805	3.85467	0.730514	0.928202
hsa-miR-452-5p	hsa-miR-452-5p	-0.180446	4.20115	0.730601	0.928202
hsa-miR-18a-3p	hsa-miR-18a-3p	0.173079	5.5841	0.73393	0.929124
hsa-miR-191-3p	hsa-miR-191-3p	0.134027	6.32302	0.743061	0.935174
hsa-miR-425-3p	hsa-miR-425-3p	-0.193967	4.67207	0.747986	0.935174
hsa-miR-146b-5p	hsa-miR-146b-5p	-0.139366	9.77052	0.75044	0.935174
hsa-miR-423-3p	hsa-miR-423-3p	-0.137591	13.7484	0.753748	0.935174
hsa-miR-33b-5p	hsa-miR-33b-5p	0.200226	4.3229	0.756903	0.935174
hsa-miR-769-5p	hsa-miR-769-5p	-0.136992	8.89657	0.757041	0.935174
hsa-miR-195-5p	hsa-miR-195-5p	-0.139945	4.0873	0.757046	0.935174
hsa-miR-1306-5p	hsa-miR-1306-5p	0.146632	6.0473	0.7637	0.937045
hsa-miR-598-3p	hsa-miR-598-3p	-0.216152	3.78641	0.763809	0.937045
hsa-miR-93-5p	hsa-miR-93-5p	-0.129125	11.4899	0.768678	0.939788
hsa-miR-181a-5p	hsa-miR-181a-5p	0.131791	12.6814	0.772415	0.939803
hsa-let-7a-3p	hsa-let-7a-3p	0.107372	3.73584	0.773956	0.939803
hsa-miR-7848-3p	hsa-miR-7848-3p	0.120815	4.54438	0.782731	0.944993
hsa-miR-421	hsa-miR-421	-0.126099	7.51827	0.783523	0.944993
hsa-miR-122-5p	hsa-miR-122-5p	0.124137	5.97263	0.792179	0.948762
hsa-miR-130b-3p	hsa-miR-130b-3p	-0.117024	9.06119	0.79373	0.948762
hsa-miR-374a-5p	hsa-miR-374a-5p	-0.122018	5.94542	0.794621	0.948762
hsa-miR-4466	hsa-miR-4466	0.14939	4.94518	0.799552	0.951467
hsa-miR-589-3p	hsa-miR-589-3p	0.112567	5.67921	0.807734	0.955127
hsa-miR-26b-3p	hsa-miR-26b-3p	-0.118921	6.31383	0.807979	0.955127
hsa-miR-30c-5p	hsa-miR-30c-5p	0.106949	11.1545	0.815266	0.95717
hsa-miR-423-5p	hsa-miR-423-5p	-0.101791	16.327	0.815359	0.95717
hsa-miR-151a-3p	hsa-miR-151a-3p	-0.100147	13.2972	0.818377	0.95717
hsa-miR-17-3p	hsa-miR-17-3p	-0.102073	5.95542	0.822486	0.95717
hsa-miR-339-3p	hsa-miR-339-3p	0.103406	8.8776	0.823113	0.95717
hsa-miR-186-5p	hsa-miR-186-5p	-0.09043	11.5707	0.835234	0.968112
hsa-miR-22-3p	hsa-miR-22-3p	-0.0878627	16.283	0.839673	0.970107
hsa-miR-3605-3p	hsa-miR-3605-3p	0.0834569	6.04606	0.844988	0.973099
hsa-miR-125a-5p	hsa-miR-125a-5p	-0.0785855	10.2043	0.857491	0.97754
hsa-miR-33a-5p	hsa-miR-33a-5p	0.102528	5.32535	0.862924	0.97754
hsa-miR-425-5p	hsa-miR-425-5p	0.079666	10.7094	0.863094	0.97754
hsa-miR-574-3p	hsa-miR-574-3p	0.0743506	6.89093	0.864739	0.97754
hsa-miR-1180-3p	hsa-miR-1180-3p	-0.0736915	3.73568	0.869374	0.97754
hsa-miR-1273h-3p	hsa-miR-1273h-3p	0.075999	7.66481	0.870172	0.97754
hsa-miR-142-3p	hsa-miR-142-3p	-0.0700227	9.52986	0.870728	0.97754
hsa-miR-30b-5p	hsa-miR-30b-5p	0.0733806	10.2157	0.874594	0.97754
hsa-miR-140-3p	hsa-miR-140-3p	0.071312	10.8778	0.877683	0.97754
hsa-miR-1307-5p	hsa-miR-1307-5p	0.0674611	9.73567	0.884666	0.97754
hsa-miR-103a-3p	hsa-miR-103a-3p	-0.0606208	12.4938	0.887838	0.97754
hsa-miR-133a-3p	hsa-miR-133a-3p	-0.0510319	5.73138	0.890209	0.97754
hsa-miR-374b-5p	hsa-miR-374b-5p	-0.0706142	6.38052	0.890767	0.97754
hsa-miR-92a-1-5p	hsa-miR-92a-1-5p	0.0394995	4.37549	0.895084	0.97754
hsa-miR-15b-5p	hsa-miR-15b-5p	-0.0592604	8.00242	0.895928	0.97754
hsa-miR-1249-3p	hsa-miR-1249-3p	-0.092946	5.31707	0.899684	0.97754
hsa-miR-200b-3p	hsa-miR-200b-3p	0.0569894	3.74061	0.905101	0.97754
hsa-miR-30e-5p	hsa-miR-30e-5p	0.0549715	13.6046	0.906404	0.97754
hsa-miR-30d-5p	hsa-miR-30d-5p	-0.0477182	14.7263	0.910577	0.97754
hsa-miR-330-5p	hsa-miR-330-5p	-0.0620227	5.03838	0.91084	0.97754
hsa-miR-6772-3p	hsa-miR-6772-3p	0.0291885	4.08856	0.911779	0.97754
hsa-miR-543	hsa-miR-543	-0.0683882	4.65376	0.912182	0.97754
hsa-miR-576-5p	hsa-miR-576-5p	-0.0722332	5.08616	0.916068	0.97754
hsa-miR-27b-3p	hsa-miR-27b-3p	0.0491144	12.417	0.916781	0.97754
hsa-miR-331-3p	hsa-miR-331-3p	0.0558012	6.49668	0.917987	0.97754
hsa-miR-328-3p	hsa-miR-328-3p	-0.042983	10.2394	0.920038	0.97754
hsa-miR-484	hsa-miR-484	0.0461945	10.5012	0.922794	0.977559
hsa-miR-1229-3p	hsa-miR-1229-3p	0.0815589	4.92825	0.927086	0.9792
hsa-miR-589-5p	hsa-miR-589-5p	0.0352596	7.11435	0.939636	0.989528
hsa-miR-941	hsa-miR-941	-0.0347312	6.20557	0.943344	0.990512
hsa-miR-126-5p	hsa-miR-126-5p	-0.0268082	14.3189	0.947817	0.991546
hsa-miR-1908-3p	hsa-miR-1908-3p	-0.0621036	5.1142	0.95031	0.991546
hsa-miR-128-3p	hsa-miR-128-3p	-0.0236413	8.54413	0.957718	0.991546
hsa-miR-23b-3p	hsa-miR-23b-3p	-0.0240461	8.40932	0.957946	0.991546
hsa-miR-345-5p	hsa-miR-345-5p	0.0358841	7.58856	0.959264	0.991546
hsa-miR-139-3p	hsa-miR-139-3p	-0.0263308	4.38019	0.963322	0.991546
hsa-miR-301b-3p	hsa-miR-301b-3p	0.0140423	6.52373	0.963772	0.991546
hsa-miR-1468-5p	hsa-miR-1468-5p	-0.0310648	4.2864	0.968727	0.993453
hsa-miR-126-3p	hsa-miR-126-3p	0.0187561	11.729	0.97119	0.993453
hsa-miR-339-5p	hsa-miR-339-5p	-0.0158779	8.09498	0.974066	0.993547
hsa-miR-1296-5p	hsa-miR-1296-5p	-0.0857752	4.7895	0.977084	0.993786
hsa-miR-3677-3p	hsa-miR-3677-3p	-0.0638821	5.32856	0.980376	0.994302
hsa-miR-3615	hsa-miR-3615	-0.0019525	9.8917	0.993462	1
hsa-miR-301a-3p	hsa-miR-301a-3p	0.000418287	9.79346	0.997341	1
hsa-miR-106a-5p	hsa-miR-106a-5p	-0.0268987	4.35856	1	1
hsa-let-7f-2-3p	hsa-let-7f-2-3p	-0.00556382	4.33512	1	1
hsa-miR-23a-3p	hsa-miR-23a-3p	0.00243956	9.4494	1	1

## Sheet: Suppl fig 1 DE_ND_vs_RR
	genes	logFC	logCPM	PValue	FDR
hsa-miR-122-5p	hsa-miR-122-5p	-3.13761	7.46979	2.77402e-10	1.02084e-07
hsa-miR-7704	hsa-miR-7704	1.86718	4.81431	0.000164634	0.0302927
hsa-miR-483-3p	hsa-miR-483-3p	1.88804	3.99727	0.000825896	0.0810863
hsa-miR-100-5p	hsa-miR-100-5p	1.71457	3.81659	0.000881373	0.0810863
hsa-miR-30a-5p	hsa-miR-30a-5p	1.07064	9.78916	0.0165913	0.955991
hsa-miR-6765-3p	hsa-miR-6765-3p	1.15202	4.32645	0.0211561	0.955991
hsa-miR-641	hsa-miR-641	-1.03947	4.46274	0.0270138	0.955991
hsa-miR-505-3p	hsa-miR-505-3p	-0.980493	7.2702	0.0271824	0.955991
hsa-miR-15b-5p	hsa-miR-15b-5p	-0.977743	9.82883	0.027993	0.955991
hsa-miR-490-3p	hsa-miR-490-3p	1.05524	4.47748	0.0308063	0.955991
hsa-miR-4435	hsa-miR-4435	-0.998174	3.67087	0.0330666	0.955991
hsa-miR-483-5p	hsa-miR-483-5p	1.05017	4.50807	0.0361252	0.955991
hsa-miR-10b-5p	hsa-miR-10b-5p	0.929008	10.997	0.0369965	0.955991
hsa-miR-556-5p	hsa-miR-556-5p	-0.837466	3.70783	0.0384292	0.955991
hsa-miR-5010-3p	hsa-miR-5010-3p	-0.887809	4.29435	0.038967	0.955991
hsa-miR-574-3p	hsa-miR-574-3p	-0.913612	7.52414	0.0425097	0.977723
hsa-miR-12136	hsa-miR-12136	0.905893	6.24422	0.0457796	0.985915
hsa-miR-451a	hsa-miR-451a	-0.876423	12.3134	0.048862	0.985915
hsa-miR-627-5p	hsa-miR-627-5p	-0.893581	4.40289	0.0606734	0.985915
hsa-miR-335-5p	hsa-miR-335-5p	-0.799919	9.51213	0.0712405	0.985915
hsa-miR-22-5p	hsa-miR-22-5p	-0.828887	5.38654	0.0733733	0.985915
hsa-miR-1255a	hsa-miR-1255a	-0.912578	4.26019	0.0781055	0.985915
hsa-miR-543	hsa-miR-543	-0.779075	6.28968	0.081444	0.985915
hsa-miR-19b-3p	hsa-miR-19b-3p	-0.752615	7.57034	0.0968046	0.985915
hsa-miR-342-3p	hsa-miR-342-3p	-0.728508	9.87935	0.100582	0.985915
hsa-miR-143-3p	hsa-miR-143-3p	0.724403	11.8618	0.102589	0.985915
hsa-miR-484	hsa-miR-484	-0.719187	11.8582	0.105023	0.985915
hsa-miR-190a-5p	hsa-miR-190a-5p	-0.670823	5.14172	0.106868	0.985915
hsa-miR-345-5p	hsa-miR-345-5p	0.711746	7.27786	0.11232	0.985915
hsa-miR-574-5p	hsa-miR-574-5p	-0.700304	8.45728	0.114797	0.985915
hsa-miR-1908-5p	hsa-miR-1908-5p	-0.671748	7.50033	0.12479	0.985915
hsa-miR-185-5p	hsa-miR-185-5p	-0.673384	6.23924	0.125016	0.985915
hsa-miR-382-5p	hsa-miR-382-5p	-0.672586	5.51448	0.125187	0.985915
hsa-miR-15a-5p	hsa-miR-15a-5p	-0.6809	10.8122	0.125294	0.985915
hsa-miR-150-3p	hsa-miR-150-3p	0.774783	4.36066	0.12654	0.985915
hsa-miR-106a-5p	hsa-miR-106a-5p	-0.62461	4.61835	0.126636	0.985915
hsa-miR-32-5p	hsa-miR-32-5p	-0.726231	5.12363	0.12728	0.985915
hsa-miR-30a-3p	hsa-miR-30a-3p	0.694155	5.37301	0.13181	0.985915
hsa-miR-19a-3p	hsa-miR-19a-3p	-0.679501	7.1975	0.136338	0.985915
hsa-miR-23b-3p	hsa-miR-23b-3p	-0.660445	8.84763	0.138329	0.985915
hsa-miR-145-5p	hsa-miR-145-5p	-0.650303	9.33517	0.138556	0.985915
hsa-miR-106b-5p	hsa-miR-106b-5p	-0.653015	9.01489	0.142339	0.985915
hsa-miR-26b-3p	hsa-miR-26b-3p	-0.645995	7.57789	0.142966	0.985915
hsa-miR-1301-3p	hsa-miR-1301-3p	-0.646609	6.75581	0.148735	0.985915
hsa-miR-454-3p	hsa-miR-454-3p	-0.633449	7.50744	0.151485	0.985915
hsa-miR-671-5p	hsa-miR-671-5p	-0.617424	3.97924	0.156951	0.985915
hsa-miR-598-3p	hsa-miR-598-3p	-0.617047	3.99612	0.157767	0.985915
hsa-miR-23a-3p	hsa-miR-23a-3p	-0.618897	10.2309	0.162609	0.985915
hsa-miR-4286	hsa-miR-4286	-0.624838	5.63766	0.167862	0.985915
hsa-miR-485-3p	hsa-miR-485-3p	-0.60958	7.5672	0.169437	0.985915
hsa-miR-4466	hsa-miR-4466	0.649348	4.72616	0.170281	0.985915
hsa-miR-548e-3p	hsa-miR-548e-3p	-0.594175	4.93671	0.172069	0.985915
hsa-miR-3960	hsa-miR-3960	0.625026	6.06013	0.173775	0.985915
hsa-miR-16-2-3p	hsa-miR-16-2-3p	-0.609225	8.42406	0.175453	0.985915
hsa-miR-4750-5p	hsa-miR-4750-5p	-0.537421	4.33576	0.17813	0.985915
hsa-miR-330-5p	hsa-miR-330-5p	-0.608997	5.34484	0.179259	0.985915
hsa-miR-98-3p	hsa-miR-98-3p	-0.583109	6.30742	0.180964	0.985915
hsa-miR-15b-3p	hsa-miR-15b-3p	-0.614839	4.87789	0.181289	0.985915
hsa-miR-4326	hsa-miR-4326	-0.67534	4.44993	0.189322	0.985915
hsa-miR-125a-5p	hsa-miR-125a-5p	-0.57748	10.9068	0.192019	0.985915
hsa-miR-24-2-5p	hsa-miR-24-2-5p	-0.578832	7.55344	0.193275	0.985915
hsa-miR-942-5p	hsa-miR-942-5p	-0.582938	5.81748	0.201312	0.985915
hsa-miR-130b-3p	hsa-miR-130b-3p	-0.563872	9.4142	0.203833	0.985915
hsa-miR-493-3p	hsa-miR-493-3p	-0.54613	5.10289	0.204483	0.985915
hsa-miR-330-3p	hsa-miR-330-3p	-0.562724	7.32662	0.207378	0.985915
hsa-miR-144-3p	hsa-miR-144-3p	-0.554912	9.6149	0.215402	0.985915
hsa-miR-874-3p	hsa-miR-874-3p	-0.776809	3.53117	0.216904	0.985915
hsa-miR-576-5p	hsa-miR-576-5p	-0.566262	5.6533	0.224119	0.985915
hsa-miR-766-3p	hsa-miR-766-3p	-0.53891	5.98509	0.226654	0.985915
hsa-miR-548k	hsa-miR-548k	-0.509602	6.07374	0.230637	0.985915
hsa-miR-144-5p	hsa-miR-144-5p	-0.529872	8.92362	0.23538	0.985915
hsa-miR-4516	hsa-miR-4516	0.585583	4.31334	0.237616	0.985915
hsa-let-7g-5p	hsa-let-7g-5p	-0.520441	13.9025	0.239281	0.985915
hsa-miR-221-3p	hsa-miR-221-3p	-0.518839	12.3136	0.240789	0.985915
hsa-miR-760	hsa-miR-760	-0.498306	5.66222	0.243299	0.985915
hsa-miR-652-3p	hsa-miR-652-3p	-0.509296	8.21844	0.249685	0.985915
hsa-miR-377-5p	hsa-miR-377-5p	-0.464139	4.52527	0.256173	0.985915
hsa-miR-320c	hsa-miR-320c	0.501525	5.79577	0.258599	0.985915
hsa-miR-450b-5p	hsa-miR-450b-5p	-0.4907	4.87187	0.261342	0.985915
hsa-miR-2277-5p	hsa-miR-2277-5p	-0.634947	4.00966	0.263465	0.985915
hsa-miR-20b-5p	hsa-miR-20b-5p	-0.517402	5.15549	0.264569	0.985915
hsa-miR-17-5p	hsa-miR-17-5p	-0.490782	10.3355	0.267459	0.985915
hsa-miR-20a-5p	hsa-miR-20a-5p	-0.480369	9.56839	0.277227	0.985915
hsa-miR-664a-3p	hsa-miR-664a-3p	-0.482024	5.5135	0.278676	0.985915
hsa-miR-93-3p	hsa-miR-93-3p	-0.47806	5.45498	0.280791	0.985915
hsa-miR-210-3p	hsa-miR-210-3p	-0.502586	6.81856	0.283111	0.985915
hsa-miR-4732-3p	hsa-miR-4732-3p	-0.49638	6.50229	0.284439	0.985915
hsa-miR-223-3p	hsa-miR-223-3p	-0.468696	11.0642	0.289572	0.985915
hsa-let-7e-5p	hsa-let-7e-5p	-0.466864	12.3891	0.290762	0.985915
hsa-miR-98-5p	hsa-miR-98-5p	-0.463174	12.1892	0.294547	0.985915
hsa-miR-182-5p	hsa-miR-182-5p	-0.460379	10.1067	0.29919	0.985915
hsa-miR-221-5p	hsa-miR-221-5p	-0.464285	6.67614	0.302258	0.985915
hsa-miR-197-3p	hsa-miR-197-3p	-0.45162	8.80828	0.304893	0.985915
hsa-miR-193a-5p	hsa-miR-193a-5p	-0.466695	4.49965	0.30557	0.985915
hsa-let-7a-3p	hsa-let-7a-3p	-0.435456	4.61517	0.311964	0.985915
hsa-miR-195-5p	hsa-miR-195-5p	-0.438396	5.25755	0.313124	0.985915
hsa-miR-127-3p	hsa-miR-127-3p	-0.44584	11.611	0.313377	0.985915
hsa-miR-374b-5p	hsa-miR-374b-5p	-0.450736	6.96678	0.314438	0.985915
hsa-let-7a-5p	hsa-let-7a-5p	-0.443523	14.7898	0.315614	0.985915
hsa-miR-625-5p	hsa-miR-625-5p	-0.446411	7.83673	0.318136	0.985915
hsa-miR-590-3p	hsa-miR-590-3p	-0.463368	5.77363	0.320841	0.985915
hsa-miR-1249-3p	hsa-miR-1249-3p	-0.437201	5.78208	0.320841	0.985915
hsa-miR-2110	hsa-miR-2110	-0.440266	6.14739	0.325702	0.985915
hsa-miR-6842-3p	hsa-miR-6842-3p	0.442417	4.75641	0.330138	0.985915
hsa-miR-363-3p	hsa-miR-363-3p	-0.440708	7.68451	0.331173	0.985915
hsa-miR-191-3p	hsa-miR-191-3p	-0.427177	6.33551	0.332185	0.985915
hsa-let-7c-5p	hsa-let-7c-5p	-0.42394	9.59803	0.337681	0.985915
hsa-miR-664a-5p	hsa-miR-664a-5p	-0.360457	5.221	0.341169	0.985915
hsa-miR-10399-3p	hsa-miR-10399-3p	0.459268	5.65614	0.341526	0.985915
hsa-miR-16-5p	hsa-miR-16-5p	-0.420134	13.0309	0.34195	0.985915
hsa-miR-4508	hsa-miR-4508	0.439373	5.67774	0.344724	0.985915
hsa-miR-7706	hsa-miR-7706	-0.451778	5.20094	0.345567	0.985915
hsa-miR-432-5p	hsa-miR-432-5p	-0.415787	9.79373	0.345967	0.985915
hsa-let-7d-5p	hsa-let-7d-5p	-0.412882	13.5813	0.350051	0.985915
hsa-miR-23a-5p	hsa-miR-23a-5p	-0.396212	7.12892	0.354667	0.985915
hsa-miR-548ax	hsa-miR-548ax	-0.408259	4.20691	0.35559	0.985915
hsa-miR-361-5p	hsa-miR-361-5p	-0.4005	7.33036	0.359767	0.985915
hsa-miR-223-5p	hsa-miR-223-5p	-0.401332	7.60967	0.363088	0.985915
hsa-miR-425-3p	hsa-miR-425-3p	-0.4196	4.70357	0.363329	0.985915
hsa-miR-30b-5p	hsa-miR-30b-5p	-0.40028	10.9521	0.365122	0.985915
hsa-miR-369-5p	hsa-miR-369-5p	-0.400556	5.90149	0.365546	0.985915
hsa-miR-146b-5p	hsa-miR-146b-5p	0.40079	9.6421	0.365807	0.985915
hsa-miR-1285-3p	hsa-miR-1285-3p	-0.445193	5.4475	0.368267	0.985915
hsa-miR-150-5p	hsa-miR-150-5p	-0.394935	12.6985	0.371617	0.985915
hsa-miR-132-3p	hsa-miR-132-3p	-0.376181	5.68108	0.373524	0.985915
hsa-miR-130b-5p	hsa-miR-130b-5p	-0.39148	8.22511	0.375842	0.985915
hsa-miR-4485-3p	hsa-miR-4485-3p	0.357048	3.89243	0.378175	0.985915
hsa-miR-203a-3p	hsa-miR-203a-3p	0.391247	7.2342	0.378963	0.985915
hsa-miR-369-3p	hsa-miR-369-3p	-0.345658	5.18402	0.38003	0.985915
hsa-miR-7977	hsa-miR-7977	0.403821	4.53611	0.382411	0.985915
hsa-miR-1296-5p	hsa-miR-1296-5p	-0.377013	5.08231	0.384646	0.985915
hsa-miR-183-5p	hsa-miR-183-5p	-0.449274	4.94701	0.384877	0.985915
hsa-miR-4454	hsa-miR-4454	-0.397555	5.49132	0.390007	0.985915
hsa-miR-33b-5p	hsa-miR-33b-5p	-0.404765	4.3949	0.391023	0.985915
hsa-miR-4746-5p	hsa-miR-4746-5p	-0.32801	3.8263	0.401008	0.985915
hsa-miR-148a-3p	hsa-miR-148a-3p	-0.370572	12.5609	0.401833	0.985915
hsa-miR-146a-5p	hsa-miR-146a-5p	0.369204	11.4195	0.404015	0.985915
hsa-let-7d-3p	hsa-let-7d-3p	-0.36662	10.7311	0.407279	0.985915
hsa-miR-192-5p	hsa-miR-192-5p	-0.371232	8.98407	0.407458	0.985915
hsa-miR-378c	hsa-miR-378c	0.347288	4.36287	0.407536	0.985915
hsa-miR-30b-3p	hsa-miR-30b-3p	-0.323733	5.20324	0.410797	0.985915
hsa-miR-181a-5p	hsa-miR-181a-5p	-0.363046	12.7342	0.411598	0.985915
hsa-miR-320a-3p	hsa-miR-320a-3p	-0.362424	14.0069	0.411957	0.985915
hsa-miR-5010-5p	hsa-miR-5010-5p	0.364672	6.92965	0.415685	0.985915
hsa-miR-1246	hsa-miR-1246	-0.520634	3.98243	0.420127	0.985915
hsa-miR-1260a	hsa-miR-1260a	-0.356807	8.66766	0.42163	0.985915
hsa-let-7b-5p	hsa-let-7b-5p	-0.352909	15.1273	0.424266	0.985915
hsa-miR-92a-1-5p	hsa-miR-92a-1-5p	0.440998	4.24296	0.430038	0.985915
hsa-miR-654-3p	hsa-miR-654-3p	-0.345895	9.08064	0.43387	0.985915
hsa-let-7f-5p	hsa-let-7f-5p	-0.344145	15.1545	0.435843	0.985915
hsa-miR-409-3p	hsa-miR-409-3p	-0.343564	10.1055	0.436492	0.985915
hsa-miR-128-3p	hsa-miR-128-3p	-0.343576	8.99077	0.43763	0.985915
hsa-miR-1260b	hsa-miR-1260b	-0.341511	9.89069	0.440351	0.985915
hsa-miR-301b-3p	hsa-miR-301b-3p	-0.336504	6.87652	0.448217	0.985915
hsa-miR-320d	hsa-miR-320d	0.336937	3.82034	0.448834	0.985915
hsa-miR-142-5p	hsa-miR-142-5p	-0.334059	13.4876	0.449564	0.985915
hsa-miR-130a-3p	hsa-miR-130a-3p	-0.33341	11.0194	0.450334	0.985915
hsa-miR-487b-3p	hsa-miR-487b-3p	-0.327716	6.65303	0.450942	0.985915
hsa-miR-4433b-5p	hsa-miR-4433b-5p	-0.331775	11.9341	0.452496	0.985915
hsa-miR-766-5p	hsa-miR-766-5p	0.378916	4.23974	0.453514	0.985915
hsa-miR-1304-5p	hsa-miR-1304-5p	-0.347033	4.26284	0.453514	0.985915
hsa-miR-548d-5p	hsa-miR-548d-5p	-0.33358	3.95719	0.454837	0.985915
hsa-miR-139-5p	hsa-miR-139-5p	-0.334903	6.53904	0.456752	0.985915
hsa-miR-18a-5p	hsa-miR-18a-5p	-0.336914	6.20772	0.458267	0.985915
hsa-miR-7848-3p	hsa-miR-7848-3p	-0.421287	4.45324	0.45888	0.985915
hsa-miR-185-3p	hsa-miR-185-3p	-0.336849	6.50798	0.46456	0.985915
hsa-miR-222-3p	hsa-miR-222-3p	-0.32291	13.1385	0.464716	0.985915
hsa-miR-125a-3p	hsa-miR-125a-3p	0.334155	4.46337	0.465632	0.985915
hsa-miR-431-3p	hsa-miR-431-3p	0.344832	3.90951	0.474303	0.985915
hsa-miR-30d-5p	hsa-miR-30d-5p	0.315278	14.4643	0.475275	0.985915
hsa-miR-589-3p	hsa-miR-589-3p	-0.316673	5.89895	0.487428	0.985915
hsa-miR-4677-3p	hsa-miR-4677-3p	0.358805	3.56135	0.488443	0.985915
hsa-miR-374a-5p	hsa-miR-374a-5p	-0.310646	6.08703	0.491439	0.985915
hsa-miR-30c-1-3p	hsa-miR-30c-1-3p	-0.299641	6.38297	0.498513	0.985915
hsa-miR-134-5p	hsa-miR-134-5p	-0.293992	7.65272	0.502831	0.985915
hsa-miR-6734-5p	hsa-miR-6734-5p	-0.247758	4.36665	0.502851	0.985915
hsa-miR-6813-5p	hsa-miR-6813-5p	0.330308	4.6087	0.506085	0.985915
hsa-miR-1908-3p	hsa-miR-1908-3p	-0.343672	5.16277	0.510179	0.985915
hsa-miR-181a-3p	hsa-miR-181a-3p	-0.298608	7.70133	0.510991	0.985915
hsa-miR-196b-5p	hsa-miR-196b-5p	-0.305352	5.30456	0.512145	0.985915
hsa-miR-628-3p	hsa-miR-628-3p	-0.27808	6.714	0.512159	0.985915
hsa-miR-199a-3p	hsa-miR-199a-3p	-0.288907	10.5547	0.513116	0.985915
hsa-miR-1185-1-3p	hsa-miR-1185-1-3p	-0.329383	4.38974	0.516588	0.985915
hsa-miR-30c-5p	hsa-miR-30c-5p	-0.285674	11.5525	0.517682	0.985915
hsa-miR-11400	hsa-miR-11400	-0.283757	8.16592	0.519653	0.985915
hsa-miR-126-5p	hsa-miR-126-5p	0.282409	14.1522	0.522467	0.985915
hsa-miR-199b-3p	hsa-miR-199b-3p	-0.281715	10.511	0.523675	0.985915
hsa-miR-7849-3p	hsa-miR-7849-3p	-0.288776	5.1323	0.525214	0.985915
hsa-miR-342-5p	hsa-miR-342-5p	0.283951	8.00535	0.525303	0.985915
hsa-miR-493-5p	hsa-miR-493-5p	-0.26652	6.66803	0.536046	0.985915
hsa-miR-24-3p	hsa-miR-24-3p	-0.271367	6.26541	0.542948	0.985915
hsa-miR-127-5p	hsa-miR-127-5p	-0.280822	3.6988	0.543671	0.985915
hsa-miR-584-5p	hsa-miR-584-5p	-0.264559	12.0979	0.54916	0.985915
hsa-miR-328-3p	hsa-miR-328-3p	-0.26283	10.4355	0.552415	0.985915
hsa-miR-340-3p	hsa-miR-340-3p	-0.271051	6.45245	0.553674	0.985915
hsa-miR-301a-3p	hsa-miR-301a-3p	-0.26183	9.86722	0.555179	0.985915
hsa-miR-625-3p	hsa-miR-625-3p	-0.268803	7.53754	0.555696	0.985915
hsa-miR-6852-5p	hsa-miR-6852-5p	-0.25964	9.30966	0.556935	0.985915
hsa-miR-671-3p	hsa-miR-671-3p	-0.25913	9.23296	0.557738	0.985915
hsa-miR-320b	hsa-miR-320b	0.258458	7.5753	0.560148	0.985915
hsa-miR-29c-3p	hsa-miR-29c-3p	-0.26705	7.55851	0.561005	0.985915
hsa-let-7b-3p	hsa-let-7b-3p	-0.266106	5.64493	0.561979	0.985915
hsa-miR-629-5p	hsa-miR-629-5p	-0.236244	6.19875	0.565906	0.985915
hsa-miR-889-3p	hsa-miR-889-3p	-0.244246	6.27682	0.569361	0.985915
hsa-miR-93-5p	hsa-miR-93-5p	-0.24924	11.6298	0.572508	0.985915
hsa-miR-939-5p	hsa-miR-939-5p	0.285723	4.70799	0.576661	0.985915
hsa-miR-433-3p	hsa-miR-433-3p	-0.254995	6.68975	0.57895	0.985915
hsa-miR-29a-3p	hsa-miR-29a-3p	-0.2525	8.08742	0.580576	0.985915
hsa-miR-106b-3p	hsa-miR-106b-3p	-0.243737	9.34298	0.583398	0.985915
hsa-miR-505-5p	hsa-miR-505-5p	-0.204032	4.61454	0.590035	0.985915
hsa-miR-139-3p	hsa-miR-139-3p	-0.240692	4.15259	0.596818	0.985915
hsa-miR-485-5p	hsa-miR-485-5p	-0.231935	7.16212	0.597918	0.985915
hsa-miR-3605-5p	hsa-miR-3605-5p	-0.201756	3.56986	0.601467	0.985915
hsa-miR-3196	hsa-miR-3196	0.239524	5.20216	0.601933	0.985915
hsa-miR-338-5p	hsa-miR-338-5p	-0.313036	3.55179	0.60675	0.985915
hsa-miR-497-5p	hsa-miR-497-5p	0.222721	5.66961	0.608849	0.985915
hsa-miR-30d-3p	hsa-miR-30d-3p	0.249106	5.77275	0.609182	0.985915
hsa-miR-548j-5p	hsa-miR-548j-5p	-0.234527	5.13031	0.611089	0.985915
hsa-miR-151a-5p	hsa-miR-151a-5p	-0.224376	13.1806	0.611165	0.985915
hsa-miR-25-3p	hsa-miR-25-3p	-0.223831	11.7877	0.612642	0.985915
hsa-miR-27b-5p	hsa-miR-27b-5p	-0.228352	5.76466	0.613429	0.985915
hsa-miR-136-3p	hsa-miR-136-3p	0.229622	6.3349	0.614493	0.985915
hsa-miR-339-5p	hsa-miR-339-5p	-0.221617	8.19531	0.616023	0.985915
hsa-miR-6741-3p	hsa-miR-6741-3p	0.229077	6.13981	0.616149	0.985915
hsa-miR-148a-5p	hsa-miR-148a-5p	-0.22139	6.76226	0.618222	0.985915
hsa-miR-323a-3p	hsa-miR-323a-3p	-0.226433	6.23943	0.619125	0.985915
hsa-miR-3677-3p	hsa-miR-3677-3p	-0.17627	5.21047	0.624135	0.985915
hsa-miR-1843	hsa-miR-1843	-0.213599	7.57506	0.627354	0.985915
hsa-miR-500a-3p	hsa-miR-500a-3p	-0.212331	6.77078	0.630528	0.985915
hsa-miR-338-3p	hsa-miR-338-3p	0.209762	5.21465	0.636368	0.985915
hsa-miR-1273h-5p	hsa-miR-1273h-5p	-0.208938	6.48878	0.636701	0.985915
hsa-miR-324-5p	hsa-miR-324-5p	0.197534	3.78213	0.638458	0.985915
hsa-miR-186-5p	hsa-miR-186-5p	-0.207673	11.8981	0.63846	0.985915
hsa-miR-133a-3p	hsa-miR-133a-3p	-0.232551	5.8596	0.638668	0.985915
hsa-miR-1307-3p	hsa-miR-1307-3p	-0.208121	9.8687	0.639121	0.985915
hsa-miR-660-5p	hsa-miR-660-5p	0.207208	6.18634	0.640077	0.985915
hsa-miR-126-3p	hsa-miR-126-3p	0.205288	11.6276	0.642113	0.985915
hsa-miR-424-5p	hsa-miR-424-5p	-0.250569	4.21074	0.642341	0.985915
hsa-miR-539-3p	hsa-miR-539-3p	0.29408	4.5136	0.648309	0.985915
hsa-miR-5189-5p	hsa-miR-5189-5p	-0.208604	6.75457	0.6487	0.985915
hsa-miR-323b-3p	hsa-miR-323b-3p	-0.195702	6.96796	0.650155	0.985915
hsa-miR-421	hsa-miR-421	-0.201942	7.76716	0.651139	0.985915
hsa-miR-494-3p	hsa-miR-494-3p	0.194054	4.82103	0.65152	0.985915
hsa-miR-194-5p	hsa-miR-194-5p	-0.262728	4.356	0.654446	0.985915
hsa-miR-27b-3p	hsa-miR-27b-3p	-0.196302	12.5304	0.656739	0.985915
hsa-miR-664b-5p	hsa-miR-664b-5p	-0.123587	4.98253	0.660767	0.985915
hsa-miR-4446-3p	hsa-miR-4446-3p	0.193935	10.1513	0.661742	0.985915
hsa-let-7i-5p	hsa-let-7i-5p	-0.189175	14.1632	0.668172	0.986868
hsa-miR-3177-3p	hsa-miR-3177-3p	-0.174054	4.47577	0.674199	0.986868
hsa-miR-454-5p	hsa-miR-454-5p	-0.182748	6.08881	0.675648	0.986868
hsa-miR-4433b-3p	hsa-miR-4433b-3p	0.185083	10.9997	0.675974	0.986868
hsa-miR-10a-5p	hsa-miR-10a-5p	0.183527	10.6032	0.677607	0.986868
hsa-miR-181b-5p	hsa-miR-181b-5p	-0.18574	8.91916	0.680016	0.986868
hsa-miR-140-3p	hsa-miR-140-3p	-0.179228	11.0451	0.68519	0.986868
hsa-miR-204-5p	hsa-miR-204-5p	0.186876	5.42501	0.689412	0.986868
hsa-miR-376a-5p	hsa-miR-376a-5p	-0.113945	4.06407	0.690756	0.986868
hsa-miR-532-5p	hsa-miR-532-5p	-0.179668	7.64565	0.693793	0.986868
hsa-miR-744-3p	hsa-miR-744-3p	-0.205283	3.82897	0.698965	0.986868
hsa-miR-1307-5p	hsa-miR-1307-5p	0.164839	9.54908	0.707866	0.986868
hsa-miR-3158-3p	hsa-miR-3158-3p	-0.298639	3.70276	0.709571	0.986868
hsa-miR-3120-3p	hsa-miR-3120-3p	-0.166972	5.2921	0.71965	0.986868
hsa-miR-3605-3p	hsa-miR-3605-3p	-0.161412	6.38376	0.719955	0.986868
hsa-miR-224-5p	hsa-miR-224-5p	0.168139	7.56861	0.724548	0.986868
hsa-miR-877-5p	hsa-miR-877-5p	0.151683	10.5072	0.731687	0.986868
hsa-let-7f-2-3p	hsa-let-7f-2-3p	-0.131482	4.40206	0.736368	0.986868
hsa-miR-3138	hsa-miR-3138	0.161434	5.00167	0.737173	0.986868
hsa-miR-4662a-5p	hsa-miR-4662a-5p	-0.102354	3.89747	0.738344	0.986868
hsa-miR-142-3p	hsa-miR-142-3p	-0.144601	9.84733	0.744834	0.986868
hsa-miR-326	hsa-miR-326	-0.155451	7.01891	0.748854	0.986868
hsa-miR-425-5p	hsa-miR-425-5p	-0.139956	10.7991	0.7518	0.986868
hsa-miR-378d	hsa-miR-378d	-0.145862	4.80612	0.755282	0.986868
hsa-miR-155-5p	hsa-miR-155-5p	-0.134648	8.67951	0.759612	0.986868
hsa-miR-181d-5p	hsa-miR-181d-5p	-0.13267	6.97884	0.760309	0.986868
hsa-miR-99b-3p	hsa-miR-99b-3p	-0.155811	4.54832	0.763566	0.986868
hsa-miR-2355-5p	hsa-miR-2355-5p	0.131113	5.09143	0.766708	0.986868
hsa-miR-370-3p	hsa-miR-370-3p	-0.114724	5.96194	0.768623	0.986868
hsa-miR-941	hsa-miR-941	-0.157722	5.91247	0.769611	0.986868
hsa-miR-10527-5p	hsa-miR-10527-5p	0.143847	5.34906	0.7717	0.986868
hsa-miR-27a-3p	hsa-miR-27a-3p	-0.12848	10.6428	0.772296	0.986868
hsa-miR-1538	hsa-miR-1538	-0.147567	4.91868	0.774831	0.986868
hsa-miR-550a-3p	hsa-miR-550a-3p	-0.15189	4.78125	0.785095	0.986868
hsa-miR-376c-3p	hsa-miR-376c-3p	-0.155905	4.01036	0.786699	0.986868
hsa-miR-6847-5p	hsa-miR-6847-5p	0.084482	4.15508	0.787608	0.986868
hsa-miR-5189-3p	hsa-miR-5189-3p	0.0797701	4.178	0.789499	0.986868
hsa-miR-146b-3p	hsa-miR-146b-3p	0.117339	5.78331	0.793617	0.986868
hsa-miR-22-3p	hsa-miR-22-3p	-0.113478	16.2169	0.797042	0.986868
hsa-miR-21-5p	hsa-miR-21-5p	-0.112643	14.6764	0.798489	0.986868
hsa-miR-10399-5p	hsa-miR-10399-5p	0.184342	4.28297	0.800176	0.986868
hsa-miR-5193	hsa-miR-5193	-0.152126	3.76181	0.80761	0.986868
hsa-miR-197-5p	hsa-miR-197-5p	-0.0451355	4.19125	0.808151	0.986868
hsa-miR-1229-3p	hsa-miR-1229-3p	-0.125515	5.22343	0.80858	0.986868
hsa-miR-181a-2-3p	hsa-miR-181a-2-3p	-0.104608	8.22286	0.809967	0.986868
hsa-miR-4687-5p	hsa-miR-4687-5p	0.143086	4.64858	0.812173	0.986868
hsa-miR-324-3p	hsa-miR-324-3p	-0.130896	5.67689	0.818219	0.986868
hsa-miR-152-3p	hsa-miR-152-3p	-0.101812	7.00199	0.818654	0.986868
hsa-miR-148b-5p	hsa-miR-148b-5p	-0.0993703	7.46546	0.820541	0.986868
hsa-miR-374a-3p	hsa-miR-374a-3p	-0.0919469	6.99981	0.821337	0.986868
hsa-miR-199a-5p	hsa-miR-199a-5p	-0.10892	6.83719	0.822818	0.986868
hsa-miR-744-5p	hsa-miR-744-5p	0.0969246	13.1633	0.826226	0.986868
hsa-miR-381-3p	hsa-miR-381-3p	-0.0985796	8.50925	0.826252	0.986868
hsa-miR-378a-3p	hsa-miR-378a-3p	-0.0981341	9.58752	0.827034	0.986868
hsa-miR-3615	hsa-miR-3615	-0.0973393	9.62565	0.827411	0.986868
hsa-miR-6513-3p	hsa-miR-6513-3p	-0.162583	3.6388	0.827491	0.986868
hsa-miR-3679-5p	hsa-miR-3679-5p	-0.0862666	4.65675	0.828421	0.986868
hsa-miR-92a-3p	hsa-miR-92a-3p	-0.095233	17.0902	0.829105	0.986868
hsa-miR-101-3p	hsa-miR-101-3p	0.093738	10.2614	0.831807	0.986868
hsa-miR-181c-3p	hsa-miR-181c-3p	0.0940921	6.92643	0.833347	0.986868
hsa-miR-424-3p	hsa-miR-424-3p	-0.0890985	5.59123	0.841334	0.986868
hsa-miR-103a-3p	hsa-miR-103a-3p	-0.0867423	12.4633	0.844306	0.986868
hsa-miR-589-5p	hsa-miR-589-5p	0.0872114	6.84786	0.845761	0.986868
hsa-miR-1306-3p	hsa-miR-1306-3p	0.147335	3.82506	0.845873	0.986868
hsa-miR-1277-5p	hsa-miR-1277-5p	0.0778168	5.94539	0.849473	0.986868
hsa-miR-1306-5p	hsa-miR-1306-5p	0.0766488	5.74751	0.850458	0.986868
hsa-miR-452-5p	hsa-miR-452-5p	0.206291	4.15858	0.851407	0.986868
hsa-miR-331-3p	hsa-miR-331-3p	-0.0951163	6.46733	0.851785	0.986868
hsa-miR-6511b-3p	hsa-miR-6511b-3p	-0.0939892	4.72847	0.854434	0.986868
hsa-miR-107	hsa-miR-107	-0.0807126	10.2523	0.856799	0.986868
hsa-miR-1273h-3p	hsa-miR-1273h-3p	-0.0823608	7.50007	0.85813	0.986868
hsa-miR-148b-3p	hsa-miR-148b-3p	-0.078573	11.8135	0.858235	0.986868
hsa-miR-151b	hsa-miR-151b	-0.0808224	7.5462	0.859848	0.986868
hsa-miR-26a-5p	hsa-miR-26a-5p	-0.0773381	14.9485	0.860828	0.986868
hsa-miR-10401-3p	hsa-miR-10401-3p	-0.0176293	4.34583	0.870991	0.988477
hsa-miR-411-5p	hsa-miR-411-5p	0.0682515	8.27041	0.877296	0.988477
hsa-miR-18a-3p	hsa-miR-18a-3p	-0.0868577	5.70883	0.878389	0.988477
hsa-miR-128-1-5p	hsa-miR-128-1-5p	-0.0102845	4.46551	0.880809	0.988477
hsa-miR-181c-5p	hsa-miR-181c-5p	0.0663543	8.27939	0.881735	0.988477
hsa-miR-21-3p	hsa-miR-21-3p	0.064022	9.68598	0.88298	0.988477
hsa-miR-33a-5p	hsa-miR-33a-5p	-0.0813224	5.70718	0.886617	0.988477
hsa-miR-340-5p	hsa-miR-340-5p	-0.0622051	10.4618	0.887539	0.988477
hsa-miR-431-5p	hsa-miR-431-5p	-0.0618559	7.69984	0.890603	0.988477
hsa-miR-335-3p	hsa-miR-335-3p	-0.0560842	7.41167	0.891237	0.988477
hsa-miR-140-5p	hsa-miR-140-5p	-0.103085	4.79321	0.891906	0.988477
hsa-miR-1468-5p	hsa-miR-1468-5p	-0.0366018	4.62002	0.894465	0.988477
hsa-miR-4448	hsa-miR-4448	0.0983692	3.84667	0.909328	1
hsa-miR-191-5p	hsa-miR-191-5p	-0.046984	15.2748	0.91521	1
hsa-miR-1304-3p	hsa-miR-1304-3p	0.0473011	7.13945	0.918571	1
hsa-miR-99b-5p	hsa-miR-99b-5p	-0.0434565	9.69637	0.921501	1
hsa-miR-151a-3p	hsa-miR-151a-3p	-0.0413168	13.2751	0.925477	1
hsa-miR-26b-5p	hsa-miR-26b-5p	-0.0396055	12.8795	0.928348	1
hsa-miR-6511a-3p	hsa-miR-6511a-3p	0.064277	4.24434	0.931604	1
hsa-miR-28-5p	hsa-miR-28-5p	0.0385141	9.71518	0.933051	1
hsa-miR-3161	hsa-miR-3161	0.0883245	4.36326	0.936604	1
hsa-miR-25-5p	hsa-miR-25-5p	-0.0425895	6.18212	0.941439	1
hsa-miR-30e-5p	hsa-miR-30e-5p	-0.0311606	13.5121	0.943781	1
hsa-miR-486-5p	hsa-miR-486-5p	0.0296022	16.9169	0.946495	1
hsa-miR-92b-3p	hsa-miR-92b-3p	0.026172	12.1254	0.95249	1
hsa-miR-374b-3p	hsa-miR-374b-3p	0.0346334	4.21033	0.952927	1
hsa-miR-769-5p	hsa-miR-769-5p	-0.0259895	8.86069	0.956587	1
hsa-miR-17-3p	hsa-miR-17-3p	-0.0292631	5.96102	0.965827	1
hsa-miR-410-3p	hsa-miR-410-3p	0.0202072	8.2549	0.96819	1
hsa-miR-339-3p	hsa-miR-339-3p	-0.0181576	8.91928	0.96944	1
hsa-miR-28-3p	hsa-miR-28-3p	-0.0168927	12.3902	0.969462	1
hsa-miR-758-3p	hsa-miR-758-3p	0.0159411	5.41101	0.969968	1
hsa-miR-30e-3p	hsa-miR-30e-3p	-0.016611	9.17148	0.970236	1
hsa-miR-423-5p	hsa-miR-423-5p	-0.0161379	16.4333	0.970821	1
hsa-miR-199b-5p	hsa-miR-199b-5p	0.15771	3.96848	0.971392	1
hsa-miR-361-3p	hsa-miR-361-3p	-0.0163572	7.58184	0.975847	1
hsa-miR-654-5p	hsa-miR-654-5p	0.0192373	6.21133	0.976972	1
hsa-miR-6735-5p	hsa-miR-6735-5p	-0.0268976	4.36569	0.97902	1
hsa-miR-423-3p	hsa-miR-423-3p	-0.00919192	13.6809	0.98345	1
hsa-miR-501-3p	hsa-miR-501-3p	0.0211938	5.0422	0.986857	1
hsa-miR-628-5p	hsa-miR-628-5p	0.0279217	5.05853	0.987117	1
hsa-miR-486-3p	hsa-miR-486-3p	-0.000845768	10.9062	0.998421	1
hsa-miR-548e-5p	hsa-miR-548e-5p	0.00818828	4.51927	1	1
hsa-miR-6772-3p	hsa-miR-6772-3p	0.0482384	4.01755	1	1
hsa-miR-6721-5p	hsa-miR-6721-5p	0.0633824	4.47577	1	1
hsa-miR-125b-5p	hsa-miR-125b-5p	-0.03742	3.60731	1	1
hsa-miR-548am-5p	hsa-miR-548am-5p	0.0119857	4.51988	1	1
hsa-miR-4687-5p	hsa-miR-4687-5p	0.236454	4.62855	0.904612	1
hsa-miR-421	hsa-miR-421	-0.0395273	7.6237	0.905785	1
hsa-miR-652-3p	hsa-miR-652-3p	-0.0318688	7.73883	0.908519	1
hsa-miR-6847-5p	hsa-miR-6847-5p	-0.137171	4.36949	0.909044	1
hsa-miR-204-5p	hsa-miR-204-5p	-0.0327538	5.51447	0.913389	1
hsa-let-7c-5p	hsa-let-7c-5p	-0.0261886	8.97956	0.913611	1
hsa-miR-128-3p	hsa-miR-128-3p	0.134927	8.54104	0.913804	1
hsa-miR-424-3p	hsa-miR-424-3p	0.142115	5.66244	0.917976	1
hsa-miR-4286	hsa-miR-4286	-0.0123507	5.41761	0.925825	1
hsa-miR-3196	hsa-miR-3196	0.128778	5.40545	0.926835	1
hsa-miR-139-5p	hsa-miR-139-5p	-0.0142619	6.30717	0.928511	1
hsa-miR-6802-5p	hsa-miR-6802-5p	0.143155	3.31513	0.930229	1
hsa-miR-636	hsa-miR-636	-0.0524923	3.23691	0.930229	1
hsa-miR-425-5p	hsa-miR-425-5p	-0.00988919	10.77	0.932561	1
hsa-miR-654-5p	hsa-miR-654-5p	0.141096	6.42089	0.933376	1
hsa-miR-361-3p	hsa-miR-361-3p	-0.0127692	7.62659	0.934004	1
hsa-miR-193a-5p	hsa-miR-193a-5p	0.185581	4.59322	0.937935	1
hsa-miR-12135	hsa-miR-12135	0.406817	3.43279	0.940051	1
hsa-miR-200b-3p	hsa-miR-200b-3p	0.354397	3.42203	0.940051	1
hsa-miR-550a-5p	hsa-miR-550a-5p	0.351177	3.32691	0.940051	1
hsa-miR-548d-5p	hsa-miR-548d-5p	0.284542	3.2869	0.940051	1
hsa-miR-30d-5p	hsa-miR-30d-5p	-0.00199952	14.886	0.940742	1
hsa-miR-199b-5p	hsa-miR-199b-5p	0.301735	3.89131	0.944795	1
hsa-miR-181a-2-3p	hsa-miR-181a-2-3p	0.110339	8.08554	0.945031	1
hsa-let-7b-3p	hsa-let-7b-3p	0.12511	5.47491	0.946149	1
hsa-miR-939-3p	hsa-miR-939-3p	0.285787	3.49496	0.954111	1
hsa-let-7a-3p	hsa-let-7a-3p	0.227619	3.53625	0.954111	1
hsa-miR-3127-5p	hsa-miR-3127-5p	0.145373	3.69227	0.954385	1
hsa-miR-25-3p	hsa-miR-25-3p	0.0133779	11.8409	0.957773	1
hsa-miR-323b-3p	hsa-miR-323b-3p	0.124735	6.08592	0.959334	1
hsa-let-7f-5p	hsa-let-7f-5p	0.0210139	14.4376	0.965851	1
hsa-miR-877-5p	hsa-miR-877-5p	0.0836702	10.5588	0.966727	1
hsa-miR-16-5p	hsa-miR-16-5p	0.0799272	12.7942	0.969936	1
hsa-miR-23a-3p	hsa-miR-23a-3p	0.0811236	9.45852	0.97024	1
hsa-miR-28-5p	hsa-miR-28-5p	0.034677	9.61671	0.980079	1
hsa-miR-340-3p	hsa-miR-340-3p	0.0757067	6.28273	0.986285	1
hsa-miR-26b-5p	hsa-miR-26b-5p	0.0405707	12.8069	0.987197	1
hsa-miR-92a-3p	hsa-miR-92a-3p	0.0608233	17.1451	0.990648	1
hsa-miR-505-5p	hsa-miR-505-5p	0.214473	3.5253	0.991034	1
hsa-miR-136-3p	hsa-miR-136-3p	0.0750693	6.37152	0.99271	1
hsa-miR-340-5p	hsa-miR-340-5p	0.0591123	10.3439	0.993794	1
hsa-miR-4446-3p	hsa-miR-4446-3p	0.056792	10.317	0.99661	1
hsa-miR-195-5p	hsa-miR-195-5p	0.0988334	3.94755	0.997508	1
hsa-miR-5193	hsa-miR-5193	0.121091	3.59545	0.998162	1
hsa-miR-26a-5p	hsa-miR-26a-5p	0.0515886	14.8658	0.999284	1
hsa-miR-92b-5p	hsa-miR-92b-5p	0.205255	3.23597	1	1
hsa-miR-377-5p	hsa-miR-377-5p	0.176558	4.04167	1	1
hsa-miR-6819-3p	hsa-miR-6819-3p	0.161465	3.39014	1	1
hsa-miR-5187-5p	hsa-miR-5187-5p	0.0954585	3.71252	1	1
hsa-miR-10527-5p	hsa-miR-10527-5p	0.0613008	5.24184	1	1
hsa-miR-3138	hsa-miR-3138	0.0478401	5.08656	1	1
hsa-miR-30d-3p	hsa-miR-30d-3p	0.0457194	6.01485	1	1
hsa-miR-6511b-3p	hsa-miR-6511b-3p	0.0380299	4.67291	1	1
hsa-miR-6741-3p	hsa-miR-6741-3p	0.037071	6.50178	1	1
hsa-miR-6735-5p	hsa-miR-6735-5p	0.0345004	4.31306	1	1
hsa-miR-10399-5p	hsa-miR-10399-5p	0.0303093	3.81728	1	1
hsa-miR-378c	hsa-miR-378c	0.0289404	4.59705	1	1
hsa-miR-576-5p	hsa-miR-576-5p	0.0239597	4.9248	1	1
hsa-miR-4448	hsa-miR-4448	0.0183286	4.04879	1	1
hsa-miR-106b-5p	hsa-miR-106b-5p	0.0152625	8.21005	1	1
